# Supplementary material for: Comparing α-Quartz-Induced Cytotoxicity and Interleukin-8 Release in Pulmonary Mono- and Co-Cultures Exposed under Submerged and Air-Liquid Interface Conditions
Source: Int J Mol Sci. 2022 Jun 8;23(12):6412. doi: 10.3390/ijms23126412 (PMC9224477; doi:10.3390/ijms23126412)
Supplement: Supplementary file 1 [file ijms-23-06412-s001.zip]

Archive with 1 entries (1 files):
- ijms-1733926-supplementary.pdf
